# Supplementary material for: Molecular Characteristics and Genetic Evolution of Echovirus 33 in Mainland of China
Source: Pathogens. 2022 Nov 18;11(11):1379. doi: 10.3390/pathogens11111379 (PMC9697921; doi:10.3390/pathogens11111379)
Supplement: Supplementary file 1 [file pathogens-11-01379-s001.zip]

Archive with 1 entries (1 files):
- pathogens-1970583 - Supplementary.pdf
